# Supplementary material for: Raman and X-ray Photoelectron Spectroscopic Study of Aqueous Thiol-Capped Ag-Zn-Sn-S Nanocrystals
Source: Materials (Basel). 2021 Jun 27;14(13):3593. doi: 10.3390/ma14133593 (PMC8269621; doi:10.3390/ma14133593)
Supplement: Supplementary file 1 [file materials-14-03593-s001.zip]

Archive with 1 entries (1 files):
- materials-1258276-supplementary.pdf
